# Supplementary material for: Cumaceans (Crustacea, Peracarida) associated with shallow-water hydrothermal vents at Banderas Bay, Mexico
Source: Biodivers Data J. 2024 Dec 11;12:e139801. doi: 10.3897/BDJ.12.e139801 (PMC11656162; doi:10.3897/BDJ.12.e139801)
Supplement: XML Treatment for Diastylis sp. 1 [file BDJ.12.e139801-treatment4.xml]

<!DOCTYPE tp:taxon-treatment
  PUBLIC "-//TaxonX//DTD Taxonomic Treatment Publishing DTD v0 20100105//EN" "tax-treatment-NSO.dtd">
<tp:taxon-treatment xmlns:tp="http://www.plazi.org/taxpub"><tp:treatment-meta><mixed-citation publication-type="journal"><person-group><name><surname>Rodríguez-Uribe</surname><given-names>María C.</given-names></name><name><surname>Jarquín-González</surname><given-names>Jani</given-names></name><name><surname>Salazar-Silva</surname><given-names>Patricia</given-names></name><name><surname>Chávez-Dagostino</surname><given-names>Rosa M.</given-names></name><name><surname>Balzaretti Merino</surname><given-names>Natalia</given-names></name></person-group><article-title>Cumaceans (<tp:taxon-name><tp:taxon-name-part taxon-name-part-type="subphylum">Crustacea</tp:taxon-name-part></tp:taxon-name>, <tp:taxon-name><tp:taxon-name-part taxon-name-part-type="superorder">Peracarida</tp:taxon-name-part></tp:taxon-name>) associated with shallow-water hydrothermal vents at Banderas Bay, Mexico</article-title><source>Biodivers Data J</source><day>11</day><month>12</month><year>2024</year><volume>12</volume><pub-id pub-id-type="doi">10.3897/BDJ.12.e139801</pub-id></mixed-citation></tp:treatment-meta><tp:nomenclature><tp:taxon-name>
            <object-id xmlns:xlink="http://www.w3.org/1999/xlink" content-type="arpha" xlink:type="simple">D555E838-7C3F-549A-904F-7039EE729540</object-id>
            <tp:taxon-name-part taxon-name-part-type="genus">Diastylis</tp:taxon-name-part>
            <tp:taxon-name-part taxon-name-part-type="species">sp. 1</tp:taxon-name-part>
          </tp:taxon-name></tp:nomenclature><tp:treatment-sec sec-type="materials"><title>Materials</title><list list-type="alpha-lower" list-content="occurrences"><list-item><p><bold>Type status:</bold> <named-content xmlns:xlink="http://www.w3.org/1999/xlink" content-type="dwc:typeStatus" xlink:type="simple">Other material</named-content>. <bold>Occurrence:</bold> recordedBy: <named-content xmlns:xlink="http://www.w3.org/1999/xlink" content-type="dwc:recordedBy" xlink:type="simple">María C. Rodríguez-Uribe, Rosa M. Chávez-Dagostino, Natalia Balzaretti Merino</named-content>; individualCount: <named-content xmlns:xlink="http://www.w3.org/1999/xlink" content-type="dwc:individualCount" xlink:type="simple">1</named-content>; sex: <named-content xmlns:xlink="http://www.w3.org/1999/xlink" content-type="dwc:sex" xlink:type="simple">male</named-content>; lifeStage: <named-content xmlns:xlink="http://www.w3.org/1999/xlink" content-type="dwc:lifeStage" xlink:type="simple">adult</named-content>; occurrenceID: <named-content xmlns:xlink="http://www.w3.org/1999/xlink" content-type="dwc:occurrenceID" xlink:type="simple">CA9DE74D-95FC-5792-B4CA-2A9A43F4E7C1</named-content>; <bold>Taxon:</bold> class: <named-content xmlns:xlink="http://www.w3.org/1999/xlink" content-type="dwc:class" xlink:type="simple"><tp:taxon-name><tp:taxon-name-part taxon-name-part-type="class">Malacostraca</tp:taxon-name-part></tp:taxon-name></named-content>; order: <named-content xmlns:xlink="http://www.w3.org/1999/xlink" content-type="dwc:order" xlink:type="simple"><tp:taxon-name><tp:taxon-name-part taxon-name-part-type="order">Cumacea</tp:taxon-name-part></tp:taxon-name></named-content>; family: <named-content xmlns:xlink="http://www.w3.org/1999/xlink" content-type="dwc:family" xlink:type="simple"><tp:taxon-name><tp:taxon-name-part taxon-name-part-type="family">Diastylidae</tp:taxon-name-part></tp:taxon-name></named-content>; genus: <named-content xmlns:xlink="http://www.w3.org/1999/xlink" content-type="dwc:genus" xlink:type="simple"><tp:taxon-name><tp:taxon-name-part taxon-name-part-type="genus">Diastylis</tp:taxon-name-part></tp:taxon-name></named-content>; taxonRank: <named-content xmlns:xlink="http://www.w3.org/1999/xlink" content-type="dwc:taxonRank" xlink:type="simple">genus</named-content>; <bold>Location:</bold> higherGeography: <named-content xmlns:xlink="http://www.w3.org/1999/xlink" content-type="dwc:higherGeography" xlink:type="simple">Mexican Central Pacific</named-content>; continent: <named-content xmlns:xlink="http://www.w3.org/1999/xlink" content-type="dwc:continent" xlink:type="simple">American</named-content>; waterBody: <named-content xmlns:xlink="http://www.w3.org/1999/xlink" content-type="dwc:waterBody" xlink:type="simple">Banderas Bay</named-content>; country: <named-content xmlns:xlink="http://www.w3.org/1999/xlink" content-type="dwc:country" xlink:type="simple">Mexico</named-content>; stateProvince: <named-content xmlns:xlink="http://www.w3.org/1999/xlink" content-type="dwc:stateProvince" xlink:type="simple">Nayarit</named-content>; locality: <named-content xmlns:xlink="http://www.w3.org/1999/xlink" content-type="dwc:locality" xlink:type="simple">shallow-water hydrothermal vents of Punta Mita</named-content>; verbatimDepth: <named-content xmlns:xlink="http://www.w3.org/1999/xlink" content-type="dwc:verbatimDepth" xlink:type="simple">10 m</named-content>; verbatimCoordinateSystem: <named-content xmlns:xlink="http://www.w3.org/1999/xlink" content-type="dwc:verbatimCoordinateSystem" xlink:type="simple">20°44’54.8”N 105°28’40.4”W</named-content>; <bold>Event:</bold> year: <named-content xmlns:xlink="http://www.w3.org/1999/xlink" content-type="dwc:year" xlink:type="simple">2017</named-content>; month: <named-content xmlns:xlink="http://www.w3.org/1999/xlink" content-type="dwc:month" xlink:type="simple">11</named-content>; day: <named-content xmlns:xlink="http://www.w3.org/1999/xlink" content-type="dwc:day" xlink:type="simple">17</named-content>; habitat: <named-content xmlns:xlink="http://www.w3.org/1999/xlink" content-type="dwc:habitat" xlink:type="simple">in fine sand</named-content></p></list-item></list></tp:treatment-sec><tp:treatment-sec sec-type="Description"><title>Description</title><p>The carapace is tumid, with lateral and transversal ridges. The antenna does not extend beyond pereonite 5 (male). Third and fourth pereonites not coalesced. Pereopods 3 and 4 with small exopods. Telson with one pair of subdistal setae. With two pairs of pleopods (male). Telson is longer than the sixth pleonite (considering the post-anal part). The post-anal part of the telson is longer than the pre-anal part. Uropodal endopod tri-articulated (Fig. <xref ref-type="fig" rid="F12161074">2</xref>D).</p></tp:treatment-sec><tp:treatment-sec><!--Section generated to contain objects referenced in tp:taxon-treatment.--><fig id="F12161074" position="float" orientation="portrait"><object-id xmlns:xlink="http://www.w3.org/1999/xlink" content-type="arpha" xlink:type="simple">7E5903C2-9271-5A01-84C8-9134D751611E</object-id><object-id xmlns:xlink="http://www.w3.org/1999/xlink" content-type="doi" xlink:type="simple">10.3897/BDJ.12.e139801.figure2</object-id><label>Figure 2.</label><caption><p>Representative cumacean morphospecies of each family. <bold>A-C</bold> <tp:taxon-name><tp:taxon-name-part taxon-name-part-type="family">Bodotriidae</tp:taxon-name-part></tp:taxon-name>: <italic><tp:taxon-name><tp:taxon-name-part taxon-name-part-type="genus" reg="Cyclaspis">Cyclaspis</tp:taxon-name-part></tp:taxon-name></italic> sp. 1 (A); <italic><tp:taxon-name><tp:taxon-name-part taxon-name-part-type="genus" reg="Cyclaspis">Cyclaspis</tp:taxon-name-part></tp:taxon-name></italic> sp. 2 (B); <italic><tp:taxon-name><tp:taxon-name-part taxon-name-part-type="genus" reg="Pseudoleptocuma">Pseudoleptocuma</tp:taxon-name-part></tp:taxon-name></italic> sp. 1 (C); <bold>D-F</bold> <tp:taxon-name><tp:taxon-name-part taxon-name-part-type="family">Diastylidae</tp:taxon-name-part></tp:taxon-name>: <italic><tp:taxon-name><tp:taxon-name-part taxon-name-part-type="genus" reg="Diastylis">Diastylis</tp:taxon-name-part></tp:taxon-name></italic> sp. 1 (D); <italic><tp:taxon-name><tp:taxon-name-part taxon-name-part-type="genus" reg="Oxyurostylis">Oxyurostylis</tp:taxon-name-part></tp:taxon-name></italic> sp. 1, male (E); <italic><tp:taxon-name><tp:taxon-name-part taxon-name-part-type="genus" reg="Oxyurostylis">Oxyurostylis</tp:taxon-name-part></tp:taxon-name></italic> sp. 1, female; <bold>G</bold> <tp:taxon-name><tp:taxon-name-part taxon-name-part-type="family">Pseudocumatidae</tp:taxon-name-part></tp:taxon-name>: <italic><tp:taxon-name><tp:taxon-name-part taxon-name-part-type="genus" reg="Pseudocuma">Pseudocuma</tp:taxon-name-part></tp:taxon-name></italic> sp. 1 (G).</p></caption><graphic xmlns:xlink="http://www.w3.org/1999/xlink" xlink:href="bdj-12-e139801-g002.jpg" position="float" id="oo_1153573.jpg" orientation="portrait" xlink:type="simple"><uri content-type="original_file" xlink:type="simple">https://binary.pensoft.net/fig/1153573</uri></graphic></fig></tp:treatment-sec></tp:taxon-treatment>
